# Supplementary material for: Maternal Weight Gain during Pregnancy and the Developing Autonomic Nervous System—Possible Impact of GDM
Source: Nutrients. 2022 Dec 7;14(24):5220. doi: 10.3390/nu14245220 (PMC9784678; doi:10.3390/nu14245220)
Supplement: Supplementary file 1 [file nutrients-14-05220-s001.zip]

Archive with 1 entries (1 files):
- nutrients-2019205-supplementary.pdf
